# Supplementary material for: The Assessment of Activity of Antiseptic Agents against Biofilm of Staphylococcus aureus Measured with the Use of Processed Microscopic Images
Source: Int J Mol Sci. 2022 Nov 4;23(21):13524. doi: 10.3390/ijms232113524 (PMC9658380; doi:10.3390/ijms232113524)
Supplement: Supplementary file 1 [file ijms-23-13524-s001.zip]

Archive with 1 entries (1 files):
- ijms-2013835-supplementary.pdf
